# Supplementary material for: The assessment of the potential hepatotoxicity of new drugs by in vitro metabolomics
Source: Front Pharmacol. 2023 May 5;14:1155271. doi: 10.3389/fphar.2023.1155271 (PMC10196061; doi:10.3389/fphar.2023.1155271)
Supplement: Supplementary file 1 [file Table2.xlsx]

## Sheet: Hoja1
Article	Quenching	Extraction	Platform	Data-preparation	Normalisation	QC	Data analysis	Metabolite identification	Other omics	Analysis extracellular media	Data availability in repositories
Rodrigues et al.,2018 [30]	Analyze cell culture	Deuterium oxide	1H-NMR	In-house codes in Matlab for automatic phasing, baseline correction and integration	Not described	No	t-test	Chenomx NMR suite and HMDB	Yes	Yes	No
Chatterjee et al., 2018 [38]	Not described	Deuterium oxide	1H-NMR	Chenomx NMR suite 7.1 professional	Normalized by total area of the spectrum	No	Pathway analaysis, OPLS-DA, ANOVA	Chenomx 600 MHz library database	No	No	No
Liu et al., 2019 [36]	500 µL of pre-cooled methanol (-20ºC)	Methanol/chloroform/water	HILIC-UHPLC-MS/MS	MassLynx	Not described	No	One-way ANOVA with Dunnett's test, heatmaps, PCA and PLSDA	MRM transitions (MT), MS/MS and internal standards	No	No	No
Cuykx et al., 2019 [29]	Freezing in liquid nitrogen, and scraped with cooled -80ºC 80% (v/v) methanol (MeOH)/milliQ water.	Methanol/chloroform/water	LC-MS	Yes, MassHunter Qualitative software, XCMS, removing isotopes and features present in blank samples, and other filters MetaboMeeseeks package	Not described	Yes	PCA, Mann-Whitney U test with a Benjamini-Hochberg correction and PLS-DA	Yes, Molecular Formula Generator from Mass Hunter, m/z-value, the isotope pattern, the measured retention time and the fragmentation spectra according to the standars of the CAWG and MSI	No	No	No
Cuykx et al., 2019 [18]	200 µL of a cooled (-80°C) 80 % (v/v) MeOH/milliQ water solution	420 µL chloroform and 500 µL ultrapure water, stabilised with antioxidant (1 mM of BHT and vitamin C) and chelating additives (0.5 mM (NH4)2EDTA (final solvent ratio 2/3/2 H20/MeOH/CHCl3)	LC-QTOF-MS	Yes, MassHunter,XCMS and MetaboMeeseeks	Probabilistic quotient normalisation	Yes	PCA, PLS, Random Forest models	Molecular Formula Generator (Mass Hunter), on the m/z-value, the isotope pattern, the measured retention time and the fragmentation spectra compared to METLIN, LIPID MAPS, HMDB and ChemSpider	No	No	No
Hu et al., 2019 [19]	2 mL of cold methanol	Cell pulveriser	UPLC-Q-Orbitrap-MS	Compound Discoverer 2.1 software	Not described	Yes	PCA, OPLS-DA	Based on accurate masses and product ion spectra by searching HMDB, KEGG and mzCloud databases	No	No	No
Zhao et al., 2019 [25]	2 mL of methanol	Cold methanol	UPLC-Q-Orbitrap-MS	SIEVE software	Yes, but not described.	Yes	PCA, OPLS-DA	HMDB, KEGG and mzCloud	No	No	No
Seeger et al., 2019 [26]	Not described	1 mL 80% methanol	GC-MS	Not described	Normalized by exact dry weight	No	Saphiro-Wilks and Brown-Forsythe tests, the non-parametric Mann-Whitney rank sum test, Model deviation ratio (MDR) and Venn Diagrams	Not described	Yes	Yes	No
Wang et al., 2019 [47]	200 µL of ice cold acetonitrile	Acetonitrile	UPLC-ESI-QTOFMS	MassHunter	Abundance of peak area normalized by the internal standard	No	OPLS-DA and one-way ANOVA	Based on MS/MS fragmentation pattern searched on HMDB and retention times	No	Yes	No
Zhou et al., 2020 [45]	Acetonitrile	Acetonitrile	UPLC-ESI-Q-TOFMS	Described the parameters used in Mass Hunter Workstation and Mass Profinder software	Not described	No	OPLS-DA	Based on MS/MS fragmentation patterns by comparing to that of parent.	No	No	No
Yadav et al., 2020 [58]	Acetonitrile	Acetonitrile	LC-HRMS	Xcalibur software	Not described	No	Quantification +-SD	Not described	No	Yes	No
Krajnc et al., 2020 [35]	80% (v/v) Methanol at 70ºC	80% (v/v) Methanol at 70ºC	Q-Exactive HybC10rid Quadrupole-Orbitrap Mass Spetrometer	Progenesis QI (Nonlinear Dynamics)	Not described	No	"Between group" analysis with R, and pathway analysis	Based on accurate mass, detected adduct patterns, and isotope patterns by comparison with the HMDB	No	No	No
Liu et al., 2020 [21]	Not described	70% methanol	LC-ESI-MS/MS system (UPLC, Shim-pack UFLC SHIMADZU CBM A system; MS, QTRAP 6500+ System)	MWDB (MetWare database), MRM model from MultiQuant software	Not described	No	PCA, OPLS-DA, Heatmap and Venn map	Based on MWDB, RT, precursor ions and product ions	No	No	No
Zhang et al., 2020 [22]	Cold methanol	Methanol	UPLC-Q-Orbitrap-MS analysis	Compound Discoverer 2.1 software	Not described	No	PCA AND OPLS-DA	Based on accurate masses and product ion spectra by searching the HMDB, KEGG and mzCloud databases	No	No	No
Manier et al., 2020 [28]	Precooled -80ºC with methanol:water (8:2,v/v)	Precooled -80ºC with methanol:water (8:2,v/v)	HPLC-HRMS/MS	XCMS, QC linear model for batch correction, IS normalization	Normalized by the area of tryptophan-d5	Yes	ANOVA, PC-DFA and hierarchical clustering	Based on search of MS/MS spectra on the NIST and Wiley METLIN Mass Spectral Database	No	Yes	Yes
Xu et al., 2020 [17]	Methanol	Precooled MTBE (lipid fraction) and 25% methyl-alcohol-H20 and 75% Acetonitrile-H20.	UPLC-MS (lipids) and Q Exactive quadrupole-Orbitrap high-resolution mass spectrometer (UPLC-HRMS)	Lipid Search SoftwareCompound Discoverer software	Normalized to peak area sum	No	PCA, OPLS-DA, student's t-test and one-way ANOVA	Lipids annotated with Lipid-Search software and manually checked to eliminate false positive based on the peak shake, adduct ions behaviour, fragmentation pattern, and chromatographic behaviour. Polar metabolites were structurally annotated by KEGG, HMDB metabolite chemical database, the propietary MS/MS spectrum library created using authentic standards, and mzCloud library	Yes	Yes	No
Dong et al., 2020 [24]	100 µL chilled methanol/10 mg cells	100 µL chilled methanol/10 mg cells, freeze-thaw with liquid nitrogen and homogenization with TissueLyser .	GC-FID/MS spectrometer for fatty acids, UHPLC-QQQ-MS for ceramide and sphingosine, 1H NMR.	Topspin 3.6 and MestRenova software	Not described	No	OPLS-DA,Quantification + SD	Metabolites annotated but procedure not described	No	No	No
Goracci et al., 2020 [46]	150 µL of methanol:MTBE:chloroform (40:30:30 v/v/v) containing 100 mg/mL butylhydroxytoluene (BHT)	150 µL of methanol:MTBE:chloroform (40:30:30 v/v/v) containing 100 mg/mL BHT	Q Exactive quadrupole-Orbitrap high-resolution mass spectrometer (UPLC-HRMS)	Lipostar software	Normalized by the diameter of spheroids	No	PCA	Based on accurate mass using an in house database of about 850,000 in silico fragmented lipids and based on MS/MS data used for curated selection on Lipostar identification scores and visual inspection	No	Yes	No
Wang et al., 2020 [23]	Flash-frozen in liquid nitrogen	4 mL/g of methanol, 5.25 mL/g of water and 2 mL/g of chloroform	1H-NMR	Quenomx software for quantification	Not described	No	Levene's test, one-way ANOVA, Tukey's test	Chenomx software	Yes	No	No
Zhang et al., 2021 [20]	1.2 mL of 80% methanol/water (8:2, v/v) precooled at -80ºC	1.2 mL of 80% methanol/water (8:2, v/v) precooled at -80ºC.	UPLC-MS/MS	Compound Discover Software	Not described	Yes	PCA, PLSDA, ANOVA,Optimal Scaling Analysis using SPSS 20.0, Metaboanalyst, Volcano plats and bubble diagrams with R language	Metabolites were determined if the differences between measured mass and theoretical ones in MS/MS fragments in Predicted Compositions and mzCloud libraries of CD were smaller than ±5 ppm	No	No	No
Luo et al., 2021 [13]	Frozen in liquid nitrogen	Ice-cold methanol and water solution (4:1)	UHPLC-Q/TOF-MS	XCMS online	Normalized by total chromatogram area	Yes	PCA, OPLS-DA and Heatmaps	METLIN database was used to identify potential biomarkers by comparing m/z value and retention time	No	No	No
Krause et al., 2021 [37]	Pellets were frozen in liquid nitrogen and stored for further analysis at −80°C	0.5 mL of HPLC grade ice-cold methanol	ICP-MS, HPLC-MS/MS, Imaging MS-ToF-SIMS	MetaboAnalyst 5.0	Not described	No	Fisher's discriminant analysis	Not described	No	No	No
Kim et al., 2021 [48]	Cold methanol	Cold methanol	LC-MS/MS	Compound Discoverer 2.1. and SIMCA software	Not described	No	PCA and OPLS-DA	Comparing the MS/MS fragmentation pattern with that of the parent drug	No	Yes	No
Moreno-Torres et al., 2021 [16]	Ice-cold lysis solution (CH3OH:H2O (3:1), 0.125 μM IS	1 mL Lysis solution	LC-MS/MS	XCMS and in house scripts in MATLAB	Not described	Yes	PCA, t-test, ANOVA and ASCA	METLIN, HMDB and LipidBlast	No	No	Yes
Zhang et al., 2022 [41]	1 mL of 80% methanol/water (8:2 v/v) precooled at -80ºC.	1 mL of 80% methanol/water (8:2 v/v) precooled at -80ºC.	UPLC-MS/MS	Compound Discover Software	Normalized by the total protein content	Yes	PCA, ANOVA, Optimal Scaling Analysis using SPSS 20.0, Metaboanalyst, Volcano plats and bubble diagrams with R language	Metabolites were determined if the differences between measured mass and theoretical ones in MS/MS fragments in Predicted Compositions and mzCloud libraries of CD were smaller than ±5 ppm	No	No	No
Feng et al., 2022 [57]	500 µL of 80% methanol frozen at -80ºC	1000 µL of 80% methanol.	UPLC-MS	Markerview for peak identification and alignment.	Normalized by QC	Yes	SPSS Statistics 19.0 Turkey-Kramer	Secondary mass spectrum data, standard mass spectrum data, METLIN and HMDB	No	No	No
Iturrospe et al., 2022 [27]	Flash-frozen in liquid nitrogen	80% methanol and 20% 10mM NH4COOCH3 (v/v) in H2O.	HS-GC-FID and DTIM-QToF-HRMS	MS-DIAL	Normalized by median intensity of the QC pooled samples as a reference, followed by Pareto scaling	Yes	PCA, Shapiro-Wilk test, the Mann-Whitney U test or the Student t-test and PLS-DA	Based on MS/MS matching in MS-DIAL using MS-Finder, MassBank, NIST library with MS Search, METLIN, GNPS, LipidMatch and LipidHunter	No	Yes	No
Bellouard et al., 2022 [9]	Methanol/ethanol/water (2:2:1)	Methanol/ethanol/water (2:2:1)	LC-HRMS	XCMS online and R package	Normalized by MS Total Useful Signal (MSTUS) from the NOREVA online software	Yes	Box plots and heatmaps	Based on mass-to-charge ration and MS/MS fragmentation using HMDB, Metlin and via an in house library	No	No	No
Martínez-Sena et al., 2022 [39]	Cold methanol:water (3:1 v/v)	Cold methanol:water (3:1 v/v)	LC-MS/MS	XCMS and in house scripts in MATLAB	Normalized by QC	Yes	PCA and PLSD-DA	METLIN, HMDB and LipidBlast	No	No	Yes
