# Supplementary material for: The assessment of the potential hepatotoxicity of new drugs by in vitro metabolomics
Source: Front Pharmacol. 2023 May 5;14:1155271. doi: 10.3389/fphar.2023.1155271 (PMC10196061; doi:10.3389/fphar.2023.1155271)
Supplement: Supplementary file 2 [file Table3.xlsx]

## Sheet: Hoja1
Article	Tested compounds	Metabolites increased	Metabolites decreased	Pathway Analysis
Rodrigues et al.,2018 [30]	Bosentan	3-methyl-2-oxovalerate, carnitine, acetate, acetoacetate and lactic acid	Leucine and Isoleucine	No
Chatterjee et al., 2018 [38]	aSiNPs	Choline, succinate and uracil	Acetate , glutathione, lysine, O-phosphocholine and taurine	Yes, glutamate metabolism, glutathione metabolism and biotin metabolism
Liu et al., 2019 [36]	2,3,7,8-tetrachlorodibenzo-p-dioxin (TCDD)	Not described	2'-Deoxyinosine, Hypoxanthine, Inosine, Deoxyadenosine, L-Glutamic Acid, L-Cystathionine, L-Glutamate -Cysteine, Chenodeoxycholic Acid, Uridine 5'-Diphospho-N-Acetylgalactosamine, L-Malic Acid, Xylitol, Orotic Acid, Pantothenate, 2-Aminoethanesulfinic Acid, Creatine, D-Homocysteine, L-Cystine, L-Ornithine, 5-L-Glutamyl-L-Amino Acid, Glutathione Reduced Form, L-Cysteine, N, N-Dimethylglycine, N-Ac…	Yes, Arginine and proline metabolism, glutathione metabolism, glycine, serine and threonine metabolism, cysteine and methionine metabolism, Taurine and hypotaurine metabolism, pantothenate and CoA biosynthesis, Alanine, aspartate and glutamate metabolism and purine metabolism
Cuykx et al., 2019 [29]	Sodium saccharin	Triglycerols	Phospholipids	No
Cuykx et al., 2019 [18]	Bosentan	Carnitine upon low dose exposure	Phospholipid precursors, Carnitine upon high dose exposure, high weight TGs and DGs	Yes, bile acids, phospholipid metabolism, polyamine pathway, mitochondrial impairment, ceramides and arachidonic lipid species
Hu et al., 2019 [19]	Taxifolin and Acetaminophen (APAP)	Salicylic acid, Acetylcarnitine, L-Pyroglutamic acid, Lactic acid, Creatine, Cholesterol sulfate and UDP-N-acetyl-alpha-D-galactosamine	N-Acetyl-L-aspartic acid, L-Carnitine, Glutathione, +E3Succinic acid, N-Tridecanoylglycine, N-Undecanoylglycine, Acetanilide, L-Tyrosine, Malic Acid, D-Gluconic acid, L-Valine, Citric acid, Oxidized glutathione, Spermidine and Stearamide	Yes, glutathione metabolism, and arginine and proline metabolism
Zhao et al., 2019 [25]	Fisetin (FST)-APAP	N-Desmethyltamoxifen, Spermidine, γ-Linoleic acid ethyl ester, 4-Dodecylbenzenesulfonic acid Na salt, Dihomo-γ-linoleic acid ethyl ester, Hexadecanoicacid, Uridine 5´-diphosphogalactose, Arachidonic acid, glycidyl oleate, 4-Dodecylbenzenesulfonate, Oxidized glutathione and Phosphocreatine	L-Norleucine, N-Acetylaspartic acid, N-Acetylaspartylglutamic acid, Lactic acid, L-Arginine, L-Phenylalanine, 3-Bromotyrosine, Succinic acid, Citric acid, L-Leucine, Glutathione, Proline, 18-β-Glycyrrhetinic acid and Oleamide	Yes, glutathione metabolism, aminoacyl-tRNA, arginine and proline metabolism, TCA cycle, and alanine, aspartate and glutamate metabolism
Seeger et al., 2019 [26]	Crypoconazole, Epoxiconazole, Prochloraz	Not described whether they increase or decrease	Not described whether they increase or decrease	Yes
Wang et al., 2019 [47]	Pazopanib	Not identified	Not identified	No
Zhou et al., 2020 [45]	Nintedanib ethanesulfonic acid	Not identified	Not identified	No
Yadav et al., 2020 [58]	Bromfenac	Not identified	Not identified	No
Krajnc et al., 2020 [35]	Nefazodone	192 metabolites altered	192 metabolites altered	Yes, 30 pathways significantly affected, nine of those associated with ATP production
Liu et al., 2020 [21]	Cantharidin (CTD)	Arginine	Acetyl-CoA, Aconitic acid, alanine, asparagine, aspartic acid, ATP, cAMP, Choline, Citric acid, CMP, Creatinine, cytidine, dGMP, FAD, GDP, Glutamine, Histidine, Hydroxyproline, Isoleucine, Lysine, Methionine, NAD+, NADH, Pantothenate, Phenylalanine, Phosphoenolpyruvate, Proline, Pyroglutamic acid, S7P, Serine, Stearoyl-CoA, Threonine, Tryptophan, UMP and XMP	Yes.One-carbon metabolism, Cysteine and methionine metabolism, Glutathione metabolism, glycine and threonine metabolism
Zhang et al., 2020 [22]	APAP and Apinegin (API)	Stearamide, N-Hexadecanoylpyrrolidine, Succinic acid, Cyprodenate, Adenine, Lactic Acid, Vigabatrin, L-Lysine, Sulfurol, Creatine, stearoylcarnitine and L-alpha-Glycerylphosphorylcholine	L-alanine, dihydrothymine, acetylcarnitine, pyrrolidine, nicotinamide, benzoic acid, N-acetyl-L-aspartic-acid, L-Malic Acid, Stearic Acid, Ricinoleic Acid, 12-Hydroxylauric acid, L-arginine, Homovanilic acid, D-pantothenic acid, L-valine, asp-leu, Aminolevulinic acid, N-methylethanolamine phosphate, L-Carnitine, L-asparagine, D-Gluconic acid, L-Histidine, Dinoseb, Coumarin, Phenol, Coumarone, Ace…	Yes, carnitine synthesis and oxidation of fatty acids and AMPK pathway
Manier et al., 2020 [28]	α-pyrrolidinobutiophenone (α-PBP); α-pyrrolidinohepatphenone ( α-PEP)	Alpha-PEP and Alpha-PBP metabolites	Alpha-PEP and Alpha-PBP metabolites	No
Xu et al., 2020 [17]	N-Dimethylformamide (DMF)	Tryptophan, phenylacetylglutamine, ureidosuccinic acid, TG (18:1/22:6/22:6), TG (20:2/22:6/22:6), phosphorylcholine, orotic acid, methylnicotinamide, Leu-Glu and Lys-Tyr	Acetylcarnitine, carnitine, AcCa(3:0), AcCa(5:0), AcCa(18:1), chenodeoxycholic acid glycine conjugate, glucocholic acid, aminooctanoic acid, taurine and ophtalmic acid	Yes, Metabolic enrichment analysis (MetaboAnalyst). Glutathione metabolism, lipid metabolism (arachidonic acid metabolism, carnitine synthesis, arachidonic acid metabolism) and pyruvate metabolism were significantly disturbed in the DMF group. More fine protein-lipid and protein-metabolite interactions were observed by the network created by Cytoscape software in which the deregulated proteins, l…
Dong et al., 2020 [24]	Triclocarban (TCC)	Amino acids and choline, TG, fatty acids including SFA (c14:0 and C16:0) and MUFA (C16:1 and C18:1) and oleate (C18:1)	Glutathione, lactic acid, choline, amino acids and stearate (C18:0)	No
Goracci et al., 2020 [46]	22 different compounds belonging to the following classes: glitazones, leukotriene D4 receptor antagonists (LTRA), inhibitors of catechol-O-methyl-transferase (COMT), biguanides, benzofuranes and endothelin receptor antagonists (ERAs)	Lipid species not described	Lipid species not described	No
Wang et al., 2020 [23]	Triphenyl phosphate (TPP)	Ethanol, lactic acid, alanine, taurine, betaine, myo-inositol, trans-4-Hydroxy-L-proline, glutathione, phosphocholine, glycine, NAD+, NADP+. At low dose only: glutamate, B-alanine and asparagine	4-aminobutyrate. At high dose only: Glutamate, B-alanine and asparagine	Yes, glutathione metabolism, glucose-alanine cycle, ammonia recycling, glutamate metabolism, nicotinate and nicotinamide metabolism, methionine metabolism, glycine, serine and threonine metabolism
Zhang et al., 2021 [20]	Perfluorooctanoic acid (PFOA)	Not described	Not described	Yes, metabolite enrichment and metabolic pathway analysis. In L-02 cells, linoleic acid and taurine metabolism
Luo et al., 2021 [13]	Gardeniae Fructus (ZZ)	EXTRACELLULAR: Glycochenodeoxycholate, (S)-2,3,4,5-tetrahydropiperidine-2-carboxylate, Glycocholate, Adenine, Urocanate, Biliverdin-IX-alpha, FMN, L-cystathionine, Thymidine, S-methyl-L-methionine, Glutathione disulfide, (5S)-HPETE, Bilirubin, S-formylglutathione, (24R, 25R),3α,7α,12α,24-tetrahydroxy-β-cholestanoyl CoA, S-methyl-5'-thioadenosine, 6-hydroxymelatonin, 2'-deoxyinosine, L-saccharopin…	EXTRACELLULAR: Urate, L-arginine, lactic acid, 3-ureido-isobutyrate, 4-acetamidobutanoate, 3-ureidopropionate, 5,6-dihydrouracil, N1-acetyl-N2-formyl-5-methoxykynuramine, 5-hydroxyindole acetate, D-sorbitol, citrate, D-threo-isocitrate, Guanine, Xanthine, NAD+, Hypoxanthine, Pyridoxal, Indole acetaldehyde, L-glutamine, N-acetyl-serotonin. INTRACELLULAR: (R)-mevalonate 5-phosphate, 4-imidazolone-5…	Yes, extracellular alterations in purine metabolism, pyrimidine metabolism, tryptophan metabolism, and arginine biosynthesis, and intracellular alterations in Pantothenate and CoA biosynthesis, Vitamin B6 metabolism, Pyrimidine metabolism
Krause et al., 2021 [37]	CeO2 NPs and APAP	SM( d12:0/C16:0), SM (d14:0/C16:0), SM (d16:0/C16:0), PI (C16:0/C18:1), PI (C16:0/C20:1), Histamine and Hydroxyproline		Yes, induction of inflammatory processes via histamine and hydroxyproline signalling. Enhanced PI levels which may result in subsequent fibrosis of the extracellular matrix
Kim et al., 2021 [48]	Donezepil	Donepezil metabolites, names not described	Donepezil metabolites, names not described	No
Moreno-Torres et al., 2021 [16]	Citric acid, APAP, Valproate	APAP: L-Glutamine, Methylimidazoleacetic acid, 4-Acetamido-2-aminobutanoic acid, p-Acetamidophenol, Pantothenic acid, Hydroxyvalerylcarnitine, N-Acetylaspartylglutamic acid, Dihydroxyacetone, L-Glutamic gamma-semialdehyde, N-Acetylglutamic acid. VPA: Argininic acid, N-Acetylaspartylglutamic acid, NADH, Glutathione, N-Acetyl-L-aspartic acid, N-Acetylglutamic acid and Phosphoribosyl-AMP	VPA: Pyrrolidine, Niacinamide, Pantothenic acid, Hydroxyvalerylcarnitine, Glycerophosphocholine, D-Glyceric acid, Ureidoisobutyric acid, Citric acid, Prolylhydroxyproline and Asparaginyl-Hydroxyproline	APAP: D-Glutamine and D-glutamate metabolism, Nitrogen metabolism, Arginine biosynthesis, Aminoacyl-tRNA biosynthesis, Arginine and proline metabolism, Histidine metabolism. VPA: Alanine, aspartate and glutamate metabolism, Ether lipid metabolism, Glycerophospholipid metabolism, Glyoxylate and dicarboxylate metabolism, Glycine, serine and threonine metabolism, Pentose phosphate pathway, Arginine …
Zhang et al., 2022 [41]	Perfluorooctanoic acid (PFOA)	Fatty acyl metabolites (e.g., acetyl-carnitine, propionyl-carnitine and carnitine) and carboxylic acids and their derivatives (e.g., glutamic acid and acetyl-aspartic acid), as well as fatty acyls (e.g., nervonic acid, taurine and 11(E)-eicosenoic acid)	4-aminobutanoate, 4-glutanidinobutanoate and carbamoyl-phosphate, glutamine, cysteine, pyroglutamic acid and Glutathione	Yes, biosynthesis of unsaturated fatty acids, arachidonic acid metabolism and taurine, hypotaurine metabolism and amino acids-related metabolism (tyrosine, glutamate and glutamine , arginine and proline, alanine and glutamate, taurine and hypotaurine metabolisms and arginine biosynthesis)
Feng et al., 2022 [57]	Crude Camellia vietnamensis Active Peptides	Ribothymidine, xanthine and aromatic aminoacids (phenylalanine, tryptophan, and tyrosine)	Hydroxyphenyllactic acid, creatinine, stearoylcarnitine, and inosine and branched-chain amino acids (acid 4-guanidinobutyric and L-isoleucine acid)	Yes, amino acid, fatty acid, and carbohydrate metabolism pathways
Iturrospe et al., 2022 [27]	Ethanol	Diacylglycerols and triacylglycerols, O-phosphoethanolamine, O-adipoylcarnitine and ethoxylated phosphorylcholine	Ceramides, lysophophatidylcholines, phosphatidylcholines, ether lipids (ether-PC and ether-PE), phosphatidylethanolamines and sphingomyelins, LBPA 18:1/18:1 and PG 18:1_20:2), acetylcholine, creatine, glycerophosphocholine, pantothenic acid, phenylacetylglutamine, S-adenosylmethionine and taurine, short-chain acylcarnitines, SMs and 20-dihydrocortisol	No
Bellouard et al., 2022 [9]	Cobalt, chromium and nickel	Phenylacetylglycine, ⍺-Tocotrienol, phosphatidylethanolamine, cholesterol ester, calcidiol, L-methionine, 3-isopropylmalate, deoxyribose 1-phosphate, 11-dehydrocorticosterone and dihydrothymine	⍺-Tocotrienol (by Co), 3-isopropylmalate, ceramides, hypoxanthine, inosine, adenosine, guanosine, uridine, guanine, adrenosterone, L-aspartic acid, L-glutamic acid, L-acetylcarnitine, butyrylcarnitine, methylmalonylcarnitine, S-92-carboxypropyl-cysteamine and acetylcysteine	Yes, lipid, aminoacid, tryptophan metabolism and oxidative stress
Martínez-Sena et al., 2022 [39]	43 compounds	Toxicity model: Ophtalmic acid, Glycerophosphocholine, Choline, Glutamylcysteine. OS model: Glutamyl-threonine, Ophthalmic acid, Succinyladenosine, Histidylproline, Glycerophosphocholine, Propionylcarnitine, Choline, AMP. MI model: Hydroxybutyrylcarnitine, N1, N12-Diacetylspermine, Betaine, N8-Acetylspermidine. APO model: Glutamyl-threonine, Propionylcarnitine, N8-Acetylspermidine, Ophtalmic acid…	Toxicity model: N-Methylglutamic acid, Carnitine, Pyroglutamic, N-Acryloylglycine, Cysteine, Guanosine. OS model: Betaine, carnitine. MI model: N-Acryloylglycine, Creatinine, Glycerophosphocholine, Succinyladenosine, AMP, N-lactoyl-Glycine. APO model: Glutamylcysteine, Guanosine, SAM. STE model: N-Acetylglutamic, Cysteine, Pantothenic Acid, Hydroxybutyrylcarnitine	OS: Glutathione metabolism, Glycine, serine and threonine metabolism. MI: Glutathione metabolism, Glycine, serine and threonine metabolism, purine metabolism. APO: Glutathione metabolism, Glycine, serine and threonine metabolism, Cysteine and methionine metabolism, Glycerophospholipid metabolism. STE: Glutathione metabolism, Glycine, serine and threonine metabolism, Cysteine and methionine metabo…
