# Supplementary material for: The assessment of the potential hepatotoxicity of new drugs by in vitro metabolomics
Source: Front Pharmacol. 2023 May 5;14:1155271. doi: 10.3389/fphar.2023.1155271 (PMC10196061; doi:10.3389/fphar.2023.1155271)
Supplement: Supplementary file 3 [file Table1.xlsx]

## Sheet: Hoja1
Article	Year	Cell type	Culture type	Tested compounds	Viability assay	Exposure	Concentration	Replicates
Rodrigues et al., 2018 [30]	2018	HepaRG	24-well plates	Bosentan	MTT assay	1-72h	25 µM, 62.5 µM, 250 µM	9
Chatterjee et al., 2018 [38]	2018	HepG2	Not described	aSiNPs	Not described	24h	100 mg/L	3
Liu et al., 2019 [36]	2019	Huh-7	150mm dishes	2,3,7,8-tetrachlorodibenzo-p-dioxin (TCDD)	MTT assay	4 and 24h	1 nM and 10 nM	6
Cuykx et al., 2019 [29]	2019	HepaRG	Collagen-coated two-well Lab-Tek chamber slide	Sodium saccharin	NRU assay	72h	0.4 to 40 mM	6
Cuykx et al., 2019 [18]	2019	HepaRG	Collagen-coated two-well Lab-Tek chamber slide	Bosentan	NRU assay	24h/72h	23 µg/mL, 9.5 µg/mL and a 1/10 dilution.	6
Hu et al., 2019 [19]	2019	L-02	6-well plates	Taxifolin and Acetaminophen (APAP)	MTT assay	15min TAX + 24h APAP	APAP 10 mM. TAX 10, 20, 50 µM	8
Zhao et al., 2019 [25]	2019	L-02	6-well plates	Fisetin (FST)-APAP	MTT assay	15min FST + 24h APAP	10 mM APAP	6
Seeger et al., 2019 [26]	2019	HepaRG	21 cm2 culture dish	Crypoconazole, Epoxiconazole, Prochloraz	CytoTox-ONE Homogeneous Membrane Integrity Assay and the WST-1 Cell Proliferation assay	8, 24 and 72h	0.15, 0.6, 2.5 and 10 µM	3
Wang et al., 2019 [47]	2019	Human Liver microsomes	Phosphate buffer solution	Pazopanib	Not described	30 min	20 µM	3
Zhou et al., 2020 [45]	2020	Human Liver microsomes	Not described	Nintedanib ethanesulfonic acid	Not described	40 min	50 µM	3
Yadav et al., 2020 [58]	2020	Recombinant CYPs	In potassium phosphate buffer	Bromfenac	Not described	30 min	20 µM	4
Krajnc et al., 2020 [35]	2020	Huh-7	10cm dishes	Nefazodone	Real Time-Glo Annexin V Apoptosis and Negrosis reagent	2h	50 µM	6
Liu et al., 2020 [21]	2020	L-02	24-well plates	Cantharidin (CTD)	CCK8 assay	12h	6.25 µM and 25 µM	3
Zhang et al., 2020 [22]	2020	L-02	96-well plates	APAP and Apinegin (API)	MTT assay	24h	10 µM	9
Manier et al., 2020 [28]	2020	HepaRG	96-well plates	α-pyrrolidinobutiophenone (α-PBP); α-pyrrolidinohepatphenone ( α-PEP)	Not described	24h	12.5 µM and 25 µM	9
Xu et al., 2020 [17]	2020	Primary human hepatocytes	Not described	N-Dimethylformamide (DMF)	CCK8 assay	24h	40 mM	6
Dong et al., 2020 [24]	2020	L-02	T75 flasks	Triclocarban (TCC)	Not described	24h	1,2 and 5 µM	6
Goracci et al., 2020 [46]	2020	3D Human microtissues	Not described	22 different compounds belonging to the following classes: glitazones, leukotriene D4 receptor antagonists (LTRA), inhibitors of catechol-O-methyl-transferase (COMT), biguanides, benzofuranes and endothelin receptor antagonists (ERAs)	Not described	0, 2, 4, 7, 9 and 11 days	5-100 µM	4
Wang et al., 2020 [23]	2020	L-02	96-well plates	Triphenyl phosphate (TPP)	CCK8 assay	24h	10-6 and 10-4 M	9 to 18
Zhang et al., 2021 [20]	2021	A549 (lung), DLD-1 (intestine) and L-02 (liver)	10cm2 dishes with a density of 1x10 6 cells/well	Perfluorooctanoic acid (PFOA)	Not described	48h	0, 100 and 300 µM	6
Luo et al., 2021 [13]	2021	HepG2	6 or 96-well plates	Gardeniae Fructus (ZZ)	CCK8 assay	24h	100 µM	6
Krause et al., 2021 [37]	2021	Huh-7	Not described	CeO2 NPs and APAP	WST-1 assay	24h	100 ug/ml CeO2 and 5 mmol/L of APAP	3
Kim et al., 2021 [48]	2021	Human Liver microsomes	Microsomal incubations	Donezepil	Not described	1h	50 µM	3
Moreno-Torres et al., 2021 [16]	2021	HepG2	12-well plates	Citric acid, APAP, Valproate	Not described	24h	1 mM	4
Zhang et al., 2022 [41]	2022	L-02 cell spheroids	96-well Ultra-Low Attachment plates	Perfluorooctanoic acid (PFOA)	PI red fluorescence staining solution	4 and 10 days	0, 100 and 300 µM	6
Feng et al., 2022 [57]	2022	L-02	96-well plates	Crude Camellia vietnamensis Active Peptides	Not described	24-30h	200 µg/mL of CMAP	3
Iturrospe et al., 2022 [27]	2022	HepaRG	Chamber slides within Petri dishes	Ethanol	NRU assay	24-48h	368 mM and 36.8 mM- 284 mM and 28.4 mM	6
Bellouard et al., 2022 [9]	2022	HepaRG	6-well plates	Cobalt, chromium and nickel	MTT assay	48h	IC50 and 100 nM	8
Martínez-Sena et al., 2022 [39]	2022	HepG2	12-well plates	43 compounds	MTT assay	24h	1, 10, 100 and 1000 µM	3
